# Supplementary material for: PsychStart: a novel mentoring scheme for supporting and valuing medical students interested in psychiatry
Source: BJPsych Bull. 2021 Dec;45(6):343–50. doi: 10.1192/bjb.2020.107 (PMC8727381; doi:10.1192/bjb.2020.107)
Supplement: Supplementary file 1 [file S2056469420001072sup001.zip]

Archive with 6 entries (6 files):
- S2056469420001072sup001.docx
- S2056469420001072sup002.pdf
- S2056469420001072sup003.pdf
- S2056469420001072sup004.pdf
- S2056469420001072sup005.pdf
- S2056469420001072sup006.pdf
